# Supplementary material for: Mediterranean White Lupin Landraces as a Valuable Genetic Reserve for Breeding
Source: Plants (Basel). 2021 Nov 7;10(11):2403. doi: 10.3390/plants10112403 (PMC8619254; doi:10.3390/plants10112403)
Supplement: Supplementary file 1 [file plants-10-02403-s001.zip]

Archive with 8 entries (8 files):
- Figure S1.pdf
- Figure S2.pdf
- Figure S3 GR24 seeds.pdf
- Figure S4 GR25 seeds.pdf
- Figure S5. GR27 seeds.pdf
- Figure S6. GR28 seeds.pdf
- Table S1.pdf
- Table S2.pdf
